# Supplementary material for: Phenolic Profile and Cholinesterase Inhibitory Properties of Three Chilean Altiplano Plants: Clinopodium gilliesii (Benth.) Kuntze [Lamiaceae], Mutisia acuminata Ruiz & Pav. var. hirsuta (Meyen) Cabrera, and Tagetes multiflora (Kunth) [Asteraceae]
Source: Plants (Basel). 2023 Feb 12;12(4):819. doi: 10.3390/plants12040819 (PMC9960489; doi:10.3390/plants12040819)
Supplement: Supplementary file 1 [file plants-12-00819-s001.zip]

Archive with 1 entries (1 files):
- plants-2190448-supplementary.pdf
